# Supplementary material for: Joint imputation and deconvolution of gene expression across spatial transcriptomics platforms
Source: Genome Res. 2025 Dec;35(12):2734–43. doi: 10.1101/gr.280555.125 (PMC12667712; doi:10.1101/gr.280555.125)
Supplement: Supplement 1 [file Supplemental_Code.zip]

Archive with 10 entries (7 files):
- SIID-main/
- SIID-main/.gitignore
- SIID-main/README.md
- SIID-main/notebooks/
- SIID-main/notebooks/BRCA-data.ipynb
- SIID-main/src/
- SIID-main/src/lib_dataset.py
- SIID-main/src/lib_eval.py
- SIID-main/src/lib_helper.py
- SIID-main/src/nmf_v01.py
