# Supplementary material for: Joint imputation and deconvolution of gene expression across spatial transcriptomics platforms
Source: Genome Res. 2025 Dec;35(12):2734–43. doi: 10.1101/gr.280555.125 (PMC12667712; doi:10.1101/gr.280555.125)
Supplement: Supplement 1 [file Supplemental_Code.zip › SIID-main/notebooks/BRCA-data.ipynb]

# %% [markdown]
## This notebook: BRCA Dataset
This is the demo notebook for benchmarking on BRCA Dataset (10x Genomics).

### Data Loading
The input data contains both Visium and Xenium data from the 10x Genomics website, and a transformation matrix to map Visium coordinates to Xenium (See manuscript for more details).
Here, we load a prepared dump file.

# %% [code]
import pickle
vi, xe, R = pickle.load(open("BRCA.dmp", "rb"))
vi.var_names_make_unique()
xe.var_names_make_unique()
if hasattr(vi.X, "toarray"): vi.X = vi.X.toarray()
if hasattr(xe.X, "toarray"): xe.X = xe.X.toarray()

# %% [markdown]
### Gene Imputation
- We use every 10th gene in the Xenium panel as the holdout gene.
- We use codes provided in ``lib_eval`` to compute average R^2 score over the holdouts.
- We also use ``scanpy.pl.spatial`` to show spatial distribution of an imputed gene.

# %% [code]
import sys
import os.path
code_dir = os.path.abspath(os.path.join(os.getcwd(), os.pardir, "src"))
sys.path.append(code_dir)
import lib_helper

holdouts = list(xe.var_names)[::10]
ret = lib_helper.impute_genes(vi, xe, holdouts, 20, R, lr = 1e-2, epochs = 5000)

# %% [code]
import lib_eval
print('average holdout R^2:', lib_eval.avg_corr_by_col(ret.X, xe[:, ret.var_names].X))

# %% [code]
import scanpy as sc
ret.obsm['spatial'] = xe.obsm['spatial']
g = holdouts[0]
sc.pl.spatial(ret, color = [g], spot_size=30, title = "Imputed", color_map = "Purples")
sc.pl.spatial(xe, color = [g], spot_size=30, title = "Xenium Truth", color_map = "Purples")

# %% [markdown]
### Cell Type Estimation
We run ``lib_helper.infer_latent_types`` to extract inferred latent cell types (called factors in the manuscript).
In addition, we use ``scanpy.pl.spatial`` to show spatial distribution of an imputed gene.

# %% [code]
Px, Pv = lib_helper.infer_latent_types(vi, xe, 20, R, lr = 1e-2, epochs = 5000)

# %% [code]
for i in range(20):
    Px.obs[i] = Px.X[:, i]
    Pv.obs[i] = Pv.X[:, i]
sc.pl.spatial(Px, color = [0], spot_size=30, title = "Xenium Latent Factor 0", color_map = "Reds")
sc.pl.spatial(Pv, color = [0], spot_size=80, title = "Visium Latent Factor 0", color_map = "Reds")

# %% [code]
